# Supplementary material for: Comprehensive Pan-Cancer Analysis Identifies POFUT1 as a Prognostic Biomarker and Potential Therapeutic Target Associated with Immune Evasions
Source: Cancers (Basel). 2026 Apr 23;18(9):1342. doi: 10.3390/cancers18091342 (PMC13163059; doi:10.3390/cancers18091342)
Supplement: Supplementary file 1 [file cancers-18-01342-s001.zip]

Archive with 1 entries (1 files):
- cancers-4225350-supplementary.pdf
